# Supplementary material for: The GNAO1-B Splice Variant Is the Predominant Isoform in Human Astrocytes and Localizes to Retraction Fibers and Migrasomes
Source: Cells. 2025 Nov 10;14(22):1755. doi: 10.3390/cells14221755 (PMC12651897; doi:10.3390/cells14221755)
Supplement: Supplementary file 1 [file cells-14-01755-s001.zip]

Archive with 4 entries (4 files):
- Supplementary video S1.mp4
- Supplementary Video S2.mp4
- Supplementary Video S3.mp4
- Supplementary-cells-3900928.pdf
